# Supplementary material for: Unlocking the efficiency of genomics laboratories with robotic liquid-handling
Source: BMC Genomics. 2020 Oct 20;21:729. doi: 10.1186/s12864-020-07137-1 (PMC7576741; doi:10.1186/s12864-020-07137-1)
Supplement: Supplementary file 1 — Additional file 1. [file 12864_2020_7137_MOESM1_ESM.xlsx]

## Sheet: Sheet1
Company	Workstation	Size (cm)	Pipetting set-up	Dispenced volumes(μl)	Pipetting precision (CV)	Pipetting Accuracy (R)	Control Centers	Programming	Dispensing speed (Pipetting Assisting Devices)	Time required to complete 96 libraries (Workstations)	Consumables	Monitoring of dispensed volumes	Number of deck positions	Decontamination options	Blockage detection and log file generation?	Price (USD)
Hamilton Robotics	Mircrolab STAR	166.4 x 79.5 x 90.3	8 independent channels of dynamic volume range	1-1000	6% - 1.5%	10% - 2%	INSTINCT+VENUS	User-programmable: graphical interface to create methods	ND	8 hours hands-off	Hamilton consumables	liquid level detective using conductive or pressure-based methods	45	HEPA filter hoods with UV light + washing stations	pressure or capacitance-based clot detection	123605
	Microlab NIMBUS96	104.6 x 70.9 x 83.1	96–Channel Multi-Probe Head of dynamic volume range	1-1000	5% - 1%	5% - 1%	NIMBUS software	User-programmable: graphical interface to create methods	ND	ND	Hamilton consumables	liquid level detective using conductive or pressure-based methods	up to 20	HEPA filter hoods with UV light + washing stations	can detect clots and offers real-time tracking of the aspiration performance	ND
Beckman Coulter	Biomek i5	112 x 81 x 112	0.5 µL-1,000 µL (Multichannel) or 0.5 µL-5,000 µL (Span-8) pipetting volume ranges - Single Multichannel head (96/384) or Span-8 pipetting with gripper	5-1000	<5.6%	<2.83%	DART 2.0	Both manufacturer and user programmable	ND	ND	specific Biomek pipette tips	Conductive tips enable liquid-level sensing.	25	Not autoclavable	Cameras enable live broadcast and on-error video capture	128530
Beckman Coulter	Biomek 4000	122.5 x 50.5 x 67.5	single/multi channel options	1-1000	<5.6%	<2.83%	DART 2.0	Both manufacturer and user programmable	ND	ND	specific Biomek pipette tips	ND	ND	ND	ND	ND
Tecan	Fluent GX (480/780/1080)	123.6 x 115 x 785 / 123.6 x 165 x 785 / 123.6 x 215 x 785 (depending on model)	8 independent channels of various volume ranges	0.5-1000	8-0.3%	10-0.5%	ND	ND	ND	ND	Tecan-specific	Liquid level detection	30/48/72 (depending on model)	An integrated laminar flow HEPA hood with UVC light maintains a clean environment throughout the workdeck	User interaction logs	ND
Eppendorf	epMotion 5075vt	107 × 61 × 67	4 exchangable dispensing tool (single/multi channel)	0.2-1000	3-0.15%	0.0035	epBlue	ND	ND	6.2 hours	Ependorf consumables, which are pretty generic	optical sensor	15	CleanCap option for UV decontamination and HEPA air filter	debug and log files	170078
Perkin Elmer	Sciclone NGSx/IQ workstation	170.8 x 90.7	96-channel	1-200	<5% (1-5ul), <2%(5-200ul)	ND	Sciclone Maestro software	Both manufacturer and user programmable	ND	8 hours	Sciclone-specific	ND	24	ND	Error handling and recovery in an intuitive format	225082
Agilent Technologies	Bravo NGS	112.1 x 55 x 188	96/384 Channel Disposable Tip Head	0.3-250	0.05	± 10%	Agilent Vworks		ND	8 hours (only 25 mins hand-on)	Agilent-specific	ND	9	ND	ND	165000
Thermo Fisher Scientific	Multidrop Combi Reagent Dispenser	25.5 x 33 x 22	syringe+8 channel cassette 0.5-50µL/8 channel cassette 5-2500µL	0.5-2500	10-1%	2 µl: ± 10%, 10 µl: ± 5%, > 10 µl: ± 5%, 20µl: ± 2%, >100µl: ± 1%	Serial RS-232C (USB)	ND	96-well plate: 10µL in 3 sec.; 20µL in 4 sec.; 100µL in 10 sec |. 384-well plate: 1µL in 5 sec.; 5µL in 5 sec.; 10µL in 6 sec.; 20µL in 9 sec | 1536-well plate: 1µL in 14 sec.; 5µL in 26 sec.	ND	plastic tube tips	ND	ND	cassettes are autoclavable	ND	18437.3
Gilson	Pipetmax	54.4 x 65.5 x 53.1	8 channel 1 µL - 20 µL, 8 channel 20 µL - 200 µL, Single channel 1000 µL	1-1000	8-1%	5 - 0.25 %	TRILUTION	User-programmable	ND	4hrs18mins	generic	ND	ND		ND	47761.2
Hudson Robotics	SOLO	74.9 x 49.5 x 61	Single channel: 1uL to 10 mL; optional pump assembly for bulk dispensing - 8 & 12 channel: 50 uL, 100 uL, 200 uL, 300 uL and 1,000 uL pipette heads	0.2-10,000	2uL: <2%, Larger volumes: <0.5%.	ND	Solosoft Control	User-programmable	30mins/copy 96-well plate, with tip changes every time	ND	generic	Liquid level detection optional	4 to 12	Microplate washer optional	ND
Opentrons	OT-2	63 x 57 x 66	2 interchangable channels	0.5-1000	ND	ND	Opentrons Python API	User-programmable	Fills a 96-well plate in 20 seconds	ND	Opentrons-specific or generic	Not available	9	ND	ND	5000
miLAB (The Media Innovation Lab, University of Hezliya, Israel)	OpenLH	ND	1 channel of choice	0.5-50	ND	ND	Blockly Python API	User-programmable	ND	ND	generic	Not available	ND	ND	ND	1000
Integra ViaFlow Assist	Integra Biosciences	34 x 36 x 40	single (0.5-5000ul) or multi-channel (0.5-1250ul)	ND	≤ 1.0%	± 1.5%	VIALINK	Both manufacturer and user programmable	ND	ND	generic	artificially tracks liquid level by using tip travel distances	4	Manually. Components can be autoclaved	ND	6750
Beckman Coulter	Echo 650 Series	53.9 x 68.3 x 92.5	Echo acoustic droplet ejection (ADE) technology	0.0025 – 5	<8%	<10%	ND	ND	ND	ND	ND	liquid level detection by using low energy sound waves	ND	ND	ND	ND
